# Supplementary material for: Progressive chronic tissue loss disease in Siderastrea siderea on Florida’s coral reef
Source: PLoS One. 2025 Aug 6;20(8):e0329911. doi: 10.1371/journal.pone.0329911 (PMC12327659; doi:10.1371/journal.pone.0329911)
Supplement: S 1 Table — Histology was conducted on sixteen lesion samples taken from S. siderea colonies on three different reefs (Looe Key, Haslun’s Reef, Fort Lauderdale) along Florida’s Coral Reef. (XLSX) [file pone.0329911.s002.xlsx]

## Sheet: RAW DATA
Histology samples		All samples preserved in 20% Z-fix-seawater
									GROSS FIELD OBSERVATIONS TAKEN IN FIELD							HISTOLOGICAL OBSERVATIONS
date collected	region	site	GPS	coral species	colony health state	sample #	# of fragments in jar	FWRI ID #	Purple discoloration	Dark disoloration	No discoloration	Some discoloration	Bleaching discoloration	Tissue Loss	Halofolicullina	HISTO LYTIC NECROSIS	HISTO PAS+	HISTO BLEACHING	HISTO SPONGE	HISTO ENDOLTH	HISTO CARPS	HISTO COAGULATIVE NECROSIS	ZOOX NECROSIS	VACUOLATION-SYMBIONT	MUCUS	START DECAL	END DECAL	DECAL DURATION	FIXATION DURATION
2019-11-18	Keys	Looe Key	24.54599 -81.404	Ssid	purple discoloration & tissue loss	1	1	764_01D	YES	NO	NO	NO	NO	Yes	NO	NO	POS (Zoox less popuated at middle to none at aborial)	NO	NO	mild - light at surface	MILD	YES (JB4)	NO	Yes, mucus?	mucus brownish with thionin	2020-01-10	2020-03-02	52	53
2019-11-18	Keys	Looe Key	24.54599 -81.404	Ssid	tissue loss	2	1	765_02D	NO	NO	YES	NO	NO	YES	YES	NO	POS (oral and middle, but negative at aboral)	NO	NO	extremely heavy (JB4, LS XS at surface	HEAVY	YES (LS)	NO	Yes, mucus?	mucus brownish with thionin	2020-01-10	2020-03-16	66	53
2019-11-18	Keys	Looe Key	24.54599 -81.404	Ssid	pale purple discoloration & tissue loss	3	1	766_03D	YES	NO	NO	NO	NO	YES	NO	YES (Xs, JB4)	POS (at oral & at middle, but less abudnant aboral)	YES	NO	mild -light at surface	HEAVY	YES (LS)	YES	Yes, mucus?	mucus brownish with thionin	2020-01-10	2020-02-24	45	53
2019-11-18	Keys	Looe Key	24.54599 -81.404	Ssid	purple discoloration & tissue loss	4	1	767_04D	YES	NO	NO	NO	NO	YES	YES	NO	POS (at oral & at middle, but less abudnant aboral)	YES	NO	mild -light at surface	MILD	YES (LS)	NO	Yes, mucus?	mucus brownish with thionin	2020-01-10	2020-03-12	62	53
2019-11-18	Keys	Looe Key	24.54599 -81.404	Ssid	tissue loss	5	1	768_05D	NO	NO	YES	NO	NO	YES	NO	YES (JB4, LS, XS)	POS	NO	YES basal with spicules, Zoox (eosinophilic granules)	heavy at surface (JB4, LN at surface)	HEAVY	YES (LS)	YES	Yes, mucus?	mucus brownish with thionin	2020-01-10	2020-03-06	56	53
2019-11-18	Keys	Looe Key	24.54599 -81.404	Ssid	tissue loss	6	1	769_06D	NO	NO	YES	NO	NO	YES	NO	YES (JB4, LS)	NEG	YES	NO	heavy (LS XS at surface)	HEAVY	YES (LS)	YES	Yes, mucus?	mucus brownish with thionin	2020-01-10	2020-04-06	87	53
2019-11-18	Keys	Looe Key	24.54599 -81.404	Ssid	dark discoloration & tissue loss	7	1	770_07D	NO	YES	NO	NO	NO	YES	NO	YES (JB4, LS)	NEG (but it could be light +)	YES	YES basal sponge with spicules w/ eosinophilic granules	heavy (LS XS at surface)	HEAVY	YES (LS)	YES	Yes, mucus?	mucus brownish with thionin	2020-01-13	2020-03-06	53	56
2019-11-18	Keys	Looe Key	24.54599 -81.404	Ssid	pale purple discoloration & tissue loss	8	1	771_08D	YES	NO	NO	NO	NO	YES	NO	YES (JB4)	NEG (but it could be light +)	YES	YES basal type, zoox, eosinophilic granules	mild -light at surface	MILD	NO	YES	Yes, mucus?	mucus brownish with thionin	2020-01-13	2020-03-16	63	56
2019-11-19	Keys	Haslun's reef	24.55234 -81.43745	Ssid	tissue loss	9	1	772_09D	NO	NO	YES	NO	NO	YES	NO	YES (JB4, LS, XS)	NEG	YES	Yes, basal w/ spicules, eosinophilic granules	light to mild?	HEAVY	YES (LS)	YES	YES	mucus brownish with thionin	2020-01-13	2020-03-06	53	55
2019-11-19	Keys	Haslun's reef	24.55234 -81.43745	Ssid	tissue loss	10	1	773_10D	NO	NO	YES	NO	NO	YES	NO	YES (JB4)	NEG (but it could be light +)	YES	YES basal sponge w/ spicules	heavy (light at surface, LS, but heavy JB4)	HEAVY	NO	YES	YES	mucus brownish with thionin	2020-01-13	2020-03-18	65	55
2019-11-19	Keys	Haslun's reef	24.55234 -81.43745	Ssid	dark discoloration & tissue loss	11	1	774_11D	NO	YES	NO	NO	NO	YES	NO	YES (JB4)	NEG (but it could be light +)	YES	YES (Clionids) at surface & basal spiclues, eos granules	heavy LS	HEAVY	YES (LS)	YES	YES	mucus brownish with thionin	2020-01-13	2020-03-16	63	55
2019-11-19	Keys	Haslun's reef	24.55234 -81.43745	Ssid	tissue loss	12	1	775_12D	NO	NO	YES	NO	NO	YES	NO	YES (JB4)	NEG (but it could be light +)	YES	NO	light to more toward mild LS	HEAVY	NO	YES	YES	mucus brownish with thionin	2020-01-13	2020-02-24	42	55
2019-11-19	Keys	Haslun's reef	24.55234 -81.43745	Ssid	some discoloration & tissue loss	14	1	776_14D	NO	NO	NO	YES	NO	YES	NO	YES (LS, XS)	NEG (but it could be light +)	NO	YES basal sponge w/ spicules w/ eosinophilic granules	heavy at surface (JB4, LN at surface)	HEAVY	NO	YES	YES	mucus brownish with thionin	2020-01-13	2020-03-23	70	55
2019-11-22	Fort Lauderdale	tagging site (North of FTL 5)	N26 08.9151 W80 05.7549	Ssid	purple discoloration	13	3:1healthy, 2 diseased	777_13D	YES	NO	NO	NO	NO	NO	NO	YES (LS)	NEG	NO	NO	light (at surface, LS)	MILD	YES (LS)	YES	YES	mucus brownish with thionin	2020-01-13	2020-03-06	53	52
2019-11-22	Fort Lauderdale	tagging site (North of FTL 5)	N26 08.9151 W80 05.7549	Ssid	pale purple & bleaching discoloration	15	2:1healthy, 1 pale discoloration	778_15D	YES	NO	NO	NO	YES	NO	NO	YES (LS)	NEG	YES	NO	mild to moderate at surface LS)	MILD	NO	YES	YES	mucus brownish with thionin	2020-01-13	2020-03-18	65	52
2019-11-22	Fort Lauderdale	tagging site (North of FTL 5)	N26 08.9151 W80 05.7549	Ssid	multi-focal bleaching & some tissue loss	16	3:1healthy, 2 diseased	779_16D	NO	NO	YES	NO	YES	YES	NO	YES (JB4)	NEG	YES	NO	mild to toward heavy at surface, heavy at aboral (LS)	HEAVY	NO	YES	YES	mucus brownish with thionin	2020-01-13	2020-03-16	63	52

## Sheet: 2x2 TABLES
NUMBER					PREVALENCE
	TL+	TL-	Total			TL+	TL-	Total
LN+	11	2	13		LN+	68.75	12.5	81.25
LN-	3	0	3		LN-	18.75	0	18.75
Total	14	2	16			87.5	12.5	100
	PD+	PD-	Total			PD+	PD-	Total
LN+	4	9	13		LN+	25	56.25	81.25
LN-	2	1	3		LN-	12.5	6.25	18.75
Total	6	10	16			37.5	62.5	100
	BD+	BD-	Total			BD+	BD-	Total
LN+	2	11	13		LN+	12.5	68.75	81.25
LN-	0	3	3		LN-	0	18.75	18.75
Total	2	14	16			12.5	87.5	100
	TL+	TL-	Total			TL+	TL-	Total
Histo BL+	10	1	11		Histo BL+	62.5	6.25	68.75
Histo BL-	4	1	5		Histo BL-	25	6.25	31.25
Total	14	2	16			87.5	12.5	100
	PD+	PD-	Total			PD+	PD-	Total
Histo BL+	4	7	11		Histo BL+	25	43.75	68.75
Histo BL-	2	3	5		Histo BL-	12.5	18.75	31.25
Total	6	10	16			37.5	62.5	100
	BD+	BD-	Total			BD+	BD-	Total
Histo BL+	2	9	11		Histo BL+	12.5	56.25	68.75
Histo BL-	0	5	5		Histo BL-	0	31.25	31.25
Total	2	14	16			12.5	87.5	100
	TL+	TL-	Total			TL+	TL-	Total
Sponge+	7	0	7		Sponge+	43.75	0	43.75
Sponge-	7	2	9		Sponge-	43.75	12.5	56.25
Total	14	2	16			87.5	12.5	100
	PD+	PD-	Total			PD+	PD-	Total
Sponge+	1	6	7		Sponge+	6.25	37.5	43.75
Sponge-	5	4	9		Sponge-	31.25	25	56.25
Total	6	10	16			37.5	62.5	100
	BD+	BD-	Total			BD+	BD-	Total
Sponge+	0	7	7		Sponge+	0	43.75	43.75
Sponge-	2	7	9		Sponge-	12.5	43.75	56.25
Total	2	14	16			12.5	87.5	100
	TL+	TL-	Total			TL+	TL-	Total
Endolith heavy	8	0	8		Endolith heavy	50	0	50
Endolith lite-mild	6	2	8		Endolith light-mild	37.5	12.5	50
Total	14	2	16			87.5	12.5	100
	PD+	PD-	Total			PD+	PD-	Total
Endolith heavy	0	8	8		Endolith heavy	0	50	50
Endolith lite-mild	6	2	8		Endolith light-mild	37.5	12.5	50
Total	6	10	16			37.5	62.5	100
	BD+	BD-	Total			BD+	BD-	Total
Endolith heavy	1	7	8		Endolith heavy	6.25	43.75	50
Endolith lite-mild	1	7	8		Endolith light-mild	6.25	43.75	50
Total	2	14	16			12.5	87.5	100
	TL+	TL-	Total			TL+	TL-	Total
CARPs heavy	11	0	11		CARPs heavy	68.75	0	68.75
Carps lt to mild	3	2	5		Carps light to mild	18.75	12.5	31.25
Total	14	2	16			87.5	12.5	100
	PD+	PD-	Total			PD+	PD-	Total
CARPs heavy	1	10	11		CARPs heavy	6.25	62.5	68.75
Carps lt to mild	5	0	5		Carps light to mild	31.25	0	31.25
Total	6	10	16			37.5	62.5	100
	BD+	BD-	Total			BD+	BD-	Total
CARPs heavy	1	10	11		CARPs heavy	6.25	62.5	68.75
Carps lt to mild	1	4	5		Carps light to mild	6.25	25	31.25
Total	2	14	16			12.5	87.5	100
	TL+	TL-	Total			TL+	TL-	Total
Zx PAS+	5	0	5		Zx PAS+	31.25	0	31.25
ZxPAS-	9	2	11		ZxPAS-	56.25	12.5	68.75
Total	14	2	16			87.5	12.5	100
	PD+	PD-	Total			PD+	PD-	Total
Zx PAS+	3	2	5		Zx PAS+	18.75	12.5	31.25
ZxPAS-	3	8	11		ZxPAS-	18.75	50	68.75
Total	6	10	16			37.5	62.5	100
	BD+	BD-	Total			BD+	BD-	Total
Zx PAS+	0	5	5		Zx PAS+	0	31.25	31.25
ZxPAS-	2	9	11		ZxPAS-	12.5	56.25	68.75
Total	2	14	16			12.5	87.5	100
	TL+	TL-	Total			TL+	TL-	Total
Coagulative Nec +	9	1	10		Coagulative Nec +	56.25	6.25	62.5
Coagulative Nec -	5	1	6		Coagulative Nec -	31.25	6.25	37.5
Total	14	2	16			87.5	12.5	100
	PD+	PD-	Total			PD+	PD-	Total
Coagulative Nec +	4	6	10		Coagulative Nec +	25	37.5	62.5
Coagulative Nec -	2	4	6		Coagulative Nec -	12.5	25	37.5
Total	6	10	16			37.5	62.5	100
	BD+	BD-	Total			BD+	BD-	Total
Coagulative Nec +	0	10	10		Coagulative Nec +	0	62.5	62.5
Coagulative Nec -	2	4	6		Coagulative Nec -	12.5	25	37.5
Total	2	14	16			12.5	87.5	100

## Sheet: TABLES
NUMBER					PREVALENCE
	LN+	LN-	Total			LN+	LN-
TL+	11	3	14		TL+	68.75	18.75	87.5
TL-	2	0	2		TL-	12.5	0	12.5
Total	13	3	16		Total	81.25	18.75	100
PD+	4	2	6		PD+	25	12.5	37.5
PD-	9	1	10		PD-	56.25	6.25	62.5
Total	13	3	16		Total	81.25	18.75	100
BD+	2	0	2		BD+	12.5	0	12.5
BD-	11	3	14		BD-	68.75	18.75	87.5
Total	13	3	16		Total	81.25	18.75	100
	Histo BL+	Histo BL-	Total			Histo BL+	Histo BL-
TL+	10	4	14		TL+	62.5	25	87.5
TL-	1	1	2		TL-	6.25	6.25	12.5
Total	11	5	16		Total	68.75	31.25	100
PD+	4	2	6		PD+	25	12.5	37.5
PD-	7	3	10		PD-	43.75	18.75	62.5
Total	11	5	16		Total	68.75	31.25	100
BD+	2	0	2		BD+	12.5	0	12.5
BD-	9	5	14		BD-	56.25	31.25	87.5
Total	11	5	16		Total	68.75	31.25	100
	Sponge+	Sponge-	Total			Sponge+	Sponge-
TL+	7	7	14		TL+	43.75	43.75	87.5
TL-	0	2	2		TL-	0	12.5	12.5
Total	7	9	16		Total	43.75	56.25	100
PD+	1	5	6		PD+	6.25	31.25	37.5
PD-	6	4	10		PD-	37.5	25	62.5
Total	7	9	16		Total	43.75	56.25	100
BD+	0	2	2		BD+	0	12.5	12.5
BD-	7	7	14		BD-	43.75	43.75	87.5
Total	7	9	16		Total	43.75	56.25	100
	Endolith heavy	Endolith lite-mild	Total			Endolith heavy	Endolith light-mild
TL+	8	6	14		TL+	50	37.5	87.5
TL-	0	2	2		TL-	0	12.5	12.5
Total	8	8	16		Total	50	50	100
PD+	0	6	6		PD+	0	37.5	37.5
PD-	8	2	10		PD-	50	12.5	62.5
Total	8	8	16		Total	50	50	100
BD+	1	1	2		BD+	6.25	6.25	12.5
BD-	7	7	14		BD-	43.75	43.75	87.5
Total	8	8	16		Total	50	50	100
	CARPs heavy	Carps lt to mild	Total			CARPs heavy	Carps light to mild
TL+	11	3	14		TL+	68.75	18.75	87.5
TL-	0	2	2		TL-	0	12.5	12.5
Total	11	5	16		Total	68.75	31.25	100
PD+	1	5	6		PD+	6.25	31.25	37.5
PD-	10	0	10		PD-	62.5	0	62.5
Total	11	5	16		Total	68.75	31.25	100
BD+	1	1	2		BD+	6.25	6.25	12.5
BD-	10	4	14		BD-	62.5	25	87.5
Total	11	5	16		Total	68.75	31.25	100
	Zx PAS+	ZxPAS-	Total			Zx PAS+	ZxPAS-
TL+	5	9	14		TL+	31.25	56.25	87.5
TL-	0	2	2		TL-	0	12.5	12.5
Total	5	11	16		Total	31.25	68.75	100							TA
PD+	3	3	6		PD+	18.75	18.75	37.5
PD-	2	8	10		PD-	12.5	50	62.5
Total	5	11	16		Total	31.25	68.75	100
BD+	0	2	2		BD+	0	12.5	12.5
BD-	5	9	14		BD-	31.25	56.25	87.5
Total	5	11	16		Total	31.25	68.75	100
	Coagulative Nec +	Coagulative Nec -	Total			Coagulative Nec +	Coagulative Nec -
TL+	9	5	14		TL+	56.25	31.25	87.5
TL-	1	1	2		TL-	6.25	6.25	12.5
Total	10	6	16		Total	62.5	37.5	100
PD+	4	2	6		PD+	25	12.5	37.5
PD-	6	4	10		PD-	37.5	25	62.5
Total	10	6	16		Total	62.5	37.5	100
BD+	0	2	2		BD+	0	12.5	12.5
BD-	10	4	14		BD-	62.5	25	87.5
Total	10	6	16		Total	62.5	37.5	100

## Sheet: CARPs vs Endolith
	CARPs Heavy	CARPs light to mild
Endoltih Heavy	50	0
Enodolith light - Mild	18.75	31.25
